# Supplementary material for: Pharmacoinformatics and UPLC-QTOF/ESI-MS-Based Phytochemical Screening of Combretum indicum against Oxidative Stress and Alloxan-Induced Diabetes in Long–Evans Rats
Source: Molecules. 2021 Jul 30;26(15):4634. doi: 10.3390/molecules26154634 (PMC8348006; doi:10.3390/molecules26154634)
Supplement: Supplementary file 1 [file molecules-26-04634-s001.zip]

Archive with 1 entries (1 files):
- molecules-1273178-supplementary.pdf
